# Supplementary material for: Exploring the prevalence of childhood adversity among university students in the United Kingdom: A systematic review and meta-analysis
Source: PLoS One. 2024 Aug 28;19(8):e0308038. doi: 10.1371/journal.pone.0308038 (PMC11356454; doi:10.1371/journal.pone.0308038)
Supplement: S1 Data — (XLSX) [file pone.0308038.s012.xlsx]

## Sheet: Total ACE
Paper				ACEs								M/SD		Sex				Age	Ethnicity	Country	Country	Sample type	Sample type
					At least 1 ACE			3 or more ACEs													(code)		(code)
Paper ID	N	Measure	Measure (code)	Total ACE measured	Yes	No	%	Yes	No	%	4 or more ACEs	M	SD	Female	Female (%)	Male	Other	M	% ethnic minority
1	858	10 from Adverse Childhood Experiences (ACE) scale 3 from Child and Adolescent Trauma Screen (CATS)	3 and 11	13	680	178	0.793	435	423	0.507		3.09	2.71	595	0.6935	263		27.7	0.712	England	1	all	1
2	640	4 questions adopted from Christoffersen et al., 2013	8	4	167	473	0.2609	20	620	0.0313				484	0.7563	156		24.59		Northern Ireland	2	all	1
3	156	Adverse childhood experience scale	3	10	131	25	0.84	81	75	0.52	59 (38%)							38		England	1	all	1
4	765	10 from Adverse Childhood Experiences (ACE) scale An additional question about father/step-father directed domestic violence A additional question on peer-perpetrated violence	3	12	429	336	0.56	162	603	0.2118	95 (12.4%)			556	0.7268	209		20.7		Northern Ireland	2	all	1
5	1029	Adverse childhood experience scale - only used five items relating to childhood maltreatment (abuse and neglect)	3	5	327	702	0.318							770	0.7483	259		19.8		England	1	all	1
																					1 = England, 2 = NI		1 = all students at 1 university

## Sheet: PA
Paper				Prevalence			M/SD		Sex				Age	Ethnicity	Country	Country	Sample type	Sample type
Paper ID	N	Measure	Measure (code)	PA (Yes)	PA (No)	PA (%)	M	SD	Female	Female (%)	Male	Other	M	% of ethnic minority		(code)		(code)
6	228	The Traumatic Life Events Questionnaire	5	27	201	0.118			161	0.7061	67		28.9	0.184	England	1	all	1
2	640	4 questions adopted from Christoffersen et al., 2013	8	108	532	0.1688			484	0.7563	156		24.59		Northern Ireland	2	all	1
3	156	Adverse childhood experience scale	3	69	87	0.44							38		England	1	all	1
4	762	Adverse childhood experience scale	3	88	674	0.115			556	0.7268	209		20.7		Northern Ireland	2	all	1
7	142	Childhood Trauma Questionnaire	7	15	127	0.107	6	2.8	142	1	0		21.06		Scotland	3	psychology students	2
8	739	Adverse childhood experience scale	3	49	690	0.0663			462	0.6252	274	3	20.69		Northern Ireland	2	all	1
5	1029	Adverse childhood experience scale	3	120	909	0.117			770	0.7483	259		19.8		England	1	all	1

## Sheet: EA
Paper				Prevalence			M/SD		Sex				Age	Ethnicity	Country	Country	Sample type	Sample type
Paper ID	N	Measure	Measure (code)	EA (Yes)	EA (No)	EA (%)	M	SD	Female	Female (%)	Male	Other	M	% of ethnic minority		(code)		(code)
1	858	Adverse childhood experience scale	3	287	571	0.334			595	0.6935	263		27.7	0.712	England	1	all	1
6	228	CTQ	7	47	181	0.2061			161	0.7061	67		28.9	0.184	England	1	all	1
2	640	4 questions adopted from Christoffersen et al., 2013	8	123	517	0.1922			484	0.7563	156		24.59		Northern Ireland	2	all	1
3	156	Adverse childhood experience scale	3	87	69	0.56							38		England	1	all	1
4	763	Adverse childhood experience scale	3	157	606	0.206			556	0.7268	209		20.7		Northern Ireland	2	all	1
7	142	Childhood Trauma Questionnaire	7	47	95	0.336	8.4	4.3	142	1	0		21.06		Scotland	3	psychology students	2
8	739	Adverse childhood experience scale	3	108	631	0.1461			462	0.6252	274	3	20.69		Northern Ireland	2	all	1
5	1029	Adverse childhood experience scale	3	219	810	0.213			770	0.7483	259		19.8		England	1	all	1

## Sheet: SA
Paper						Prevalence				M/SD		Sex					Age	Ethnicity	Country	Country	Sample type	Sample type
Paper ID	N		Location		Measure (code)	SA (Yes)	SA (No)	SA (%)	Type of SA?	M	SD	Female	Female (%)	Male	Other	Non reported	M	% of ethnic minority		(code)		(code)
1	858	Adverse childhood experience scale	East London	All university students - one university	3	162	696	0.189	Contact			595	0.6935	263			27.7	0.712	England	1	all	1
9	198	Checklist to assess sexual exploitation - Measure designed by researchers - explores a range of sexually inappropriate behaviours	Lancashire	All university students - one university	6	44	154	0.222	Contact and non-contact and online			144	0.727	51		3	20.18	0.18	England	1	all	1
2	640	4 questions adopted from Christoffersen et al., 2013	Northern Ireland	All university students - one university	8	14	626	0.0219	Contact and only at home/within family			484	0.7563	156			24.59		Northern Ireland	2	all	1
3	156	Adverse childhood experience scale	Sunderland	All university students - one university	3	53	103	0.34	Contact								38		England	1	all	1
4	761	Adverse childhood experience scale	Belfast - NI	All university students - one university	3	45	716	0.059	Contact			556	0.7268	209			20.7		Northern Ireland	2	all	1
7	142	Childhood Trauma Questionnaire	Scotland - Dundee and Stirling	Psychology students only at two universities	7	16	126	0.114	Contact and non-contact	5.7	2.5	142	1	0			21.06		Scotland	3	psychology students	2
10	213	Questionnaire designed by researcher - assessing sexual abuse and nature of	Cardiff	Psychology students only at one university	12	28	185	0.1314	Contact and non-contact			213	1	0			21		Wales	4	psychology students	2
8	739	Adverse childhood experience scale	Belfast - NI	All university students - one university	3	15	724	0.0203	Contact			462	0.6252	274	3		20.69	0.018	Northern Ireland	2	all	1
5	1029	Adverse childhood experience scale	Uni in North West England - Liverpool	All university students - one university	3	30	999	0.029	Contact			770	0.7483	259			19.8		England	1	all	1
																				1 = England, 2 = NI		1 = all students at 1 university

## Sheet: PN
Paper				Prevalence			M/SD		Sex				Age	Ethnicity	Country	Country	Sample type	Sample type
Paper ID	N	Measure	Measure (code)	PN (Yes)	PN (No)	PN (%)	M	SD	Female	Female (%)	Male	Other	M	% of ethnic minority		(code)		(code)
1	858	Adverse childhood experience scale	3	76	782	0.089			595	0.6935	263		27.7	0.712	England	1	all	1
6	228	CTQ	7	2	226	0.0088			161	0.7061	67		28.9	0.184	England	1	all	1
3	156	Adverse childhood experience scale	3	33	123	0.21							38		England	1	all	1
4	758	Adverse childhood experience scale	3	22	736	0.029			556	0.7268	209		20.7		Northern Ireland	2	all	1
7	142	Childhood Trauma Questionnaire	7	25	117	0.179	6.3	6.3	142	1	0		24.59		Scotland	3	psychology students	2
5	1029	Adverse childhood experience scale	3	17	1012	0.017			770	0.7483	259		19.8		England	1	all	1
																3 = scotland, 4 = wales		2 = psychology students

## Sheet: EN
Paper				Prevalence			M/SD		Sex				Age	Ethnicity	Country	Country	Sample type	Sample type
Paper ID	N	Measure	Measure (code)	EN (Yes)	EN (No)	EN (%)	M	SD	Female	Female (%)	Male	Other	M	% of ethnic minority		(code)		(code)
1	858	Adverse childhood experience scale	3	249	609	0.29			595	0.6935	263		27.7	0.712	England	1	all	1
3	156	Adverse childhood experience scale	3	80	76	0.51							38		England	1	all	1
4	762	Adverse childhood experience scale	3	154	608	0.202			556	0.7268	209		20.7		Northern Ireland	2	all	1
7	142	Childhood Trauma Questionnaire	7	52	90	0.371	9.1	4.3	142	1	0		24.59		Scotland	3	psychology students	2
5	1029	Adverse childhood experience scale	3	172	857	0.167			770	0.7483	259		19.8		England	1	all	1

## Sheet: PS
Paper				Prevalence			M/SD		Sex				Age	Ethnicity	Country	Country	Sample type	Sample type
Paper ID	N	Measure	Measure (code)	PS (Yes)	PS (No)	PS (%)	M	SD	Female	Female (%)	Male	Other	M	% of ethnic minority		(code)		(code)
1	858	Adverse childhood experience scale	3	301	557	0.351			595	0.6935	263		27.7	0.712	England	1	all	1
3	156	Adverse childhood experience scale	3	73	83	0.47							38		England	1	all	1
4	760	Adverse childhood experience scale	3	173	587	0.228			556	0.7268	209		20.7		Northern Ireland	2	all	1
																1 = England, 2 = NI		1 = all students at 1 university
																3 = scotland, 4 = wales		2 = psychology students @ 1

## Sheet: DV
Paper				Prevalence			M/SD		Sex				Age	Ethnicity	Country	Country	Sample type	Sample type
Paper ID	N	Measure	Measure (code)	DV (Yes)	DV (No)	DV (%)	M	SD	Female	Female %	Male	Other	M	% of ethnic minority		(code)		(code)
1	858	Adverse childhood experience scale	3	202	656	0.235			595	0.6935	263		27.7	0.712	England	1	all	1
6	228	The Traumatic Life Events Questionnaire	5	53	175	0.2325			161	0.7061	67		28.9	0.184	England	1	all	1
3	156	Adverse childhood experience scale	3	44	112	0.28							38		England	1	all	1
4	755	Adverse childhood experience scale	3	43	712	0.057			556	0.7268	209		20.7		Northern Ireland	2	all	1
8	739	Adverse childhood experience scale	3	96	643	0.13			462	0.6252	274	3	20.69		Northern Ireland	2	all	1
																1 = England, 2 = NI		1 = all students at 1 university
																3 = scotland, 4 = wales		2 = psychology students @ 1

## Sheet: MI
Paper				Prevalence			M/SD		Sex			Age	Ethnicity	Country	Country	Sample type	Sample type
Paper ID	N	Measure	Measure (code)	MI (Yes)	MI (No)	MI (%)	M	SD	Female	Male	Other	M	% of ethnic minority		(code)		(code)
1	858	Adverse childhood experience scale	3	227	631	0.264			595	0.6935	263	27.7	0.712	England	1	all	1
3	156	Adverse childhood experience scale	3	84	72	0.54						38		England	1	all	1
4	758	Adverse childhood experience scale	3	228	530	0.301			556	0.7268	209	20.7		Northern Ireland	2	all	1
8	739	Questions developed for the Army STARRS project (Army STARRS; Ursano et al., 2014).	10	238	501	0.3221			462	0.6252	274	20.69		Northern Ireland	2	all	1
															1 = England, 2 = NI		1 = all students at 1 university
															3 = scotland, 4 = wales		2 = psychology students @ 1

## Sheet: Substances
Paper				Prevalence			M/SD		Sex				Age	Ethnicity	Country	Country	Sample type	Sample type
Paper ID	N	Measure	Measure (code)	Substances (Yes)	Substances (No)	Substances (%)	M	SD	Female	Female (%)	Male	Other	M	% of ethnic minority		(code)		(code)
1	858	Adverse childhood experience scale	3	167	691	0.195			595	0.6935	263		27.7	0.712	England	1	all	1
3	156	Adverse childhood experience scale	3	56	100	0.36							38		England	1	all	1
4	760	Adverse childhood experience scale	3	127	633	0.167			556	0.7268	209		20.7		Northern Ireland	2	all	1
8	739	Questions developed for the Army STARRS project (Army STARRS; Ursano et al., 2014).	10	116	623	0.157			462	0.6252	274		20.69		Northern Ireland	2	all	1
																1 = England, 2 = NI		1 = all students at 1 university
																3 = scotland, 4 = wales		2 = psychology students @ 1

[truncated: 2 more sheets: Inc, Keys]
